# Supplementary material for: Beyond the silos: A global evidence synthesis of biodiversity, water, food, health and climate nexus interactions
Source: iScience. 2026 Jul 22;29(8):116871. doi: 10.1016/j.isci.2026.116871 (PMC13426218; doi:10.1016/j.isci.2026.116871)
Supplement: Data S1. SOM-data coding [file mmc2.xlsx]

## Sheet: Geral
Case Study Ref	Author	Date	Title	Journal	Country	Interactions: 1) BHWF 2) BHWC 3) BWFC 4) BFHC 5) BFCH 6) BHWFC 7) BCW 8) BFW 9) CFW 10) BCH 11) BW	Synergies: 1) BH; 2) BW; 3) BF; 4) BC; 5) BHW; 6) BHF; 7) BHC; 8) BWF; 9) BWC; 10) BFC; 11) BHWF; 12) BHWC; 13) BHFC; 14) BWFC; 15) BFCH; 16) BFCHW	Tradeoffs: 1) BH; 2) BW; 3) BF; 4) BC; 5) BHW; 6) BHF; 7) BHC; 8) BWF; 9) BWC; 10) BFC; 11) BHWF; 12) BHWC; 13) BHFC; 14) BWFC; 15) BFCH; 16) BFCHW	Type of system: Ecosystem 1) Marine; 2) Coastal; 3) Inland water; 4) Forest; 5) Dryland-grassland; 6) Island; 7) Mountain; 8) Polar; 9) Cultivated; 10) Urban	Scale: 1) Local; 2) Regional; 3) National; 4) Transboundary; 5) Continental; 6) Global	Direct Drivers: 1) Land/sea use change; 2) Resource extraction; 3) Climate Change; 4) Invasive species; 5) Pollutants	Indirect Drivers: 1) Economic; 2) Demographic; 3) Institutional; 4) Cultural; 5) Technological	Policies: 1) Legal and regulatory; 2) Rights-based instruments and customary norms; 3) Economic and financial instruments; 4) Social and cultural instruments	Definition of element: Biodiversity (how are they defining or measuring?)	Definition of element: Water (how are they defining or measuring?)	Definition of element: Food (how are they defining or measuring?)	Definition of element: Health (how are they defining or measuring?)	Definition of element: Climate Change (how are they defining or measuring?)
1	Altieri	2015	Agroecology and the design of climate change-resilient farming systems	Agronomy for Sustainable Development	Many	4			9	6	3			Monoculture vs polyculture dominat agroecosystems		Crop and fiber yield	Human mortality	Temperature and preceiptation changes; greenhouse gases; frequency of extreme events
						FC		FC (+C -> -F)								Crop and fiber yield		Temperature and preceiptation changes in tropics; increase in pests
						CF	CF (+C -> +F)									Crop and fiber yield		Temperature and precipitation changes in temperate regions
						CF	CF (+F -> +C)									Crop and fiber yield (particularly plants with C3 photosynethic pathways: soybeans, wheat, rice)		Greenhouse gases
					Ireland	BH	FH (-F -> -H)			3						Monculture crops (and pests)	Human mortality
					India	BH	FH (-F -> -H)			3						Monculture crops (and pests)	Human mortality
					USA	BCF		FCF (-F, +C -> -F)		3						Crop and fiber yield, monoculture crops		Extreme events (drought, flood)
						BF	FF (+F -> +F)									Crop and fiber yield, polyculture crops
						BFC		FFC (+F -> -C, +F)								Crop and fiber yield, polyculture crops		Temperature and precipitation changes
						BC		FC (+F -> -C)								Polyculture crops		Extreme events (drought, flood)
2	Bakarr	2016	Ecosystem services and adaptation for agriculture and food security: analysis of two decades (1991–2011) of financing by the Global Environment Facility	Future of Food: Journal on Food, Agriculture and Society	Many	3			9	6			3	Crop diversification	Water quality; water availability	Food yield; food security		Climate change; climate mitigation; extreme events
						CW	FW (+W -> +F)								Water quality	Food yield
						BWF	FFW (+F -> +W, +F)							Crop diversification	Water availability	Food yield
						CF		CF (+C -> -F)								Food yield		Climate change
						CF		CF (-C -> +F)								Food security		Climate mitigation
						BF	FF (+F -> +F)							Crop diversity		Food yield
						CF		CF (+C -> -F)								Food yield		Extreme events (droughts, etc.)
						CW		CW (+C -> -W)							Water availability			Climage change; extreme events
3	Bengtsson	2019	Grasslands—more important for ecosystem services than you might think	Ecosphere	Many	3			5	6				Grassland biodiversity	Water availability	Food yield/type		Climate change; greenhouse gases
						BW	BW (+B -> +W)							Grassland biodiversity	Water availability			Climate change
						BF	BF (+B -> +F)							Grassland biodiversity		Food types/yield
						FW	FW (+W -> +F)								Water availability	Food yield
						BC		BC (+B -> -C)						Grassland biodiversity				Climate change through carbon sequestration
						CF	CF (+F -> +C)									Food yield (through application of fertilizers)		Greenhouse gases
4	Boudalia	2022	The exploration and exploitation of shale gas in Algeria: Surveying key developments in the context of climate uncertainty	The Extractive Industries and Society	Algeria	7			5	3	2,5	2	1	Mammal richness; biodiversity	Water contamination			Microclimate changes
						BC		BC(+C -> -B)						Mammal richness				Microclimate changes
						BW	BW (-W -> -B)							Biodiversity loss	Water contamination
5	Bullock	2021	Does agri-environmental management enhance biodiversity and multiple ecosystem services?: A farm-scale experiment	Agriculture, Ecosystems and Environment	England	3			9	1				Pollinator biodiversity; grass biodiversity	Water availabilty (pond creation)	Crop yield		Greenhouse gases
						BW	BW (+W -> +B)							Pollinator biodiversity	Water availabilty (pond creation)
						BC		BC (+B -> -C)						Grass biodiversity				Greenhouse gases
						BF	BF (+B -> +F)							Pollinator biodiversity		Crop yield
6	Burgess	2009	Agricultural technology and land use futures: The UK case	Land Use Policy	UK	11			9	3		5		Biodiversity	Water courses
						CF	CF (+C -> +F)									Maize, , fruits, vegetables, vineyards, orchards C4-phosynthetic pathway plants		Increased temps and lowered precipitation
						CF		CB (+C -> -B)						Indigenious trees				Increased temps and lowered precipitation
						BF		BF (-F -> +B)						Soil biodiversity		Minimum or conservation tillage
						BFW		BFW (-F -> +B, +W)						Biodiversity	Water quality	Best management strategies: buffering strips, conservation areas
						CF	CF (-F -> -C)									Minimum or conservation tillage		Reduced CC (carbon sequestration increased)
7	Beier	2017	Loss of ecosystem services due to chronic pollution of forests and surface waters in the Adirondack region (USA)	Journal of Environmental Management	USA	8			3,4	2	5	3	1	Aquatic species	pH of lakes; acid rain	Maple syrup yield
						BW	BW (-W -> -B)							Aquatic species	pH of lakes
						FW		FW (+W -> -F)							Acid rain	Maple syrup yield
						BW		CW (-W -> +C)							Acid rain			Loss of carbon sequestration (increased CC risk)
8	Butler	2014	Stakeholder perceptions of ecosystem service declines in Milne Bay, Papua New Guinea: Is human population a more critical driver than climate change?	Marine Policy	Papua New Guinea	3			6	2			1	Marine biodiversity	Overfishing; water quality	Fishing; dynamite fishing; gardens; fishing and pollution		Changes in precipitation and temperature
						BC		BC (+C -> -B)						Marine biodiversity				Changes in precipitation and temperature
						FW		BF (+F-> -B)						Loss of species (overfishing)		Fishing
						FW		FW (+F -> -W)							Water quality	Dynamite fishing
						FW		FW (+F -> -W)							Water quality (pollution)	Gardens
						BF		BF (+F -> -B)						Marine biodiversity		Fishing and pollution
9	Capon	2013	Riparian Ecosystems in the 21st Century: Hotspots for Climate Change Adaptation?	Ecosystems	Many	6			3	6				Riparian biota; pollinator biodiversity	Water availablity; stream flows; CO2 concentrations; riparian ecosystems	Agriculture; protein	Diseae control	Changes in precipitation and temperature; greenhoues gases; climate regulation
						CW	CW (+C -> +W)								Water availability (wetter areas becomes wetter)			Changes in precipitation and temperature
						CW		CW (+C -> -W)							Riparian ecoystems			Extreme events (cyclones, etc.)
								CW (+C -> -W)							Decreased stream flows			Reduced rainfall from CC
						BC		BC (+C -> -B)						Riparian biota				Changes in precipitation and temperature
						FW		FW (+F -> -W)							Riparian ecoystems	Agriculture
						CW		CW (+W -> -C)							Riparian ecoystems			Climate regulation
						BW	BW (+W -> +B)							Pollinator biodiversity	Riparian ecoystems
						HW	HW (+W -> +H)								Riparian ecoystems		Diseae control
						FW	FW (+W -> +F)								Riparian ecoystems	Protein
10	Cardoso	2008	The impact of extreme flooding events and anthropogenic stressors on the macrobenthic communities’ dynamics	Estuarine, Coastal and Shelf Science	Portugal	3			1, 2	3				Microbial biodiversity; marine biodiversity	Flooding			Changes in precipitation and temperature
						CW	CW (+C -> +W)								Flooding			Changes in precipitation and temperature
						BC		BC (+C -> -B)						Microbial biodiversity				Changes in precipitation and temperature
						BW		BW (+W -> -B)						Marine biodiversity	Flooding
						BF		CF (+C -> -F)								Fish farms		Changes in precipitation and temperature
11	Carsan	2014	Can agroforestry option values improve the functioning of drivers of agricultural intensification in Africa?	Current Opinion in Environmental Sustainability	Many	3			4	5				Crop diversity; agroforestry; terrestrial biodiversity	Water availability; water quality	Crop yield; food proudction		Climate change mitigation (carbon stock)
						FF		FF (+F -> +F)								Crop yield, crop diversity
						BC		BC (+B -> -C)						Agroforestry				Climate change mitigation (carbon stocks)
						BF		BF (+F -> -B)						Terrestrial biodiversity		Food production (agrochemicals)
						BW	BW (+B -> +W)							Agroforestry	Water availability
						BW	BW (+B -> +W)							Agroforestry	Water quality
12	Chauvel	2021	Monographs on invasive plants in Europe N° 5: Ambrosia trifida L.	Botany Letters	Many	4			4	5	4			Invasive species		Food for livestock; crop yield	Allergies	Changes in precipitation and temperature
						BC		BC (+C -> -B)						Invasive species				Changes in precipitation and temperature
						BF	BF (-B -> -F)							Invasive species		Food for livestock
						BH	BH (-B -> -H)							Invasive species			Allergies
						BF	BF (-B -> -F)							Invasive species		Crop yield (weed)
13	Clercx	2013	Towards a More Sustainable Banana – Limitations and Strengths of a Territorial Approach	Acta Horticulturae	Many	3			4, 9	4		2	3	Terrestrial biodiversity; deforestation; agroforestry	Water availability	Food produciton; land use change		Greenhouse gases; Changes in precipitation and temperature
						FW		FW (+F -> -W)							Water availability	Food production
						BF		BF (+F -> -B)						Terrestrial biodiversity		Food production
						CF	CF (+F -> +C)									Land use change		Greenhouse gases
					Peru	BW	BW (-B -> -W)							Deforestation	Water availabilty
					Ecuador	BW	BW (+B -> +W)							Agroforestry	Water availability
					Peru, Ecuador	BC		BC (+B -> -C)						Agroforestry				Greenhouse gases
						CW		CW (+C -> -W)							Water availabilty (glacier melt)			Changes in precipitation and temperature
14	Cusworth	2022	Sustainable production of healthy, affordable food in the UK: The pros and cons of plasticulture	Food and Energy Security	UK	6			9	3	5		2	Crop diversification	Water availabilty; water quality	Plastic production involved with agriculture industry; food yield, food production; healthy food;	Good health; microplastics	Changes in precipitation and temperature; extreme events; greenhouse gases
						CF		CF (+C -> -F)								Food yield		Changes in precipitation and temperature
						CF		CF (+C -> -F)								Food yield		Extreme events (drought, flood)
						CF	CF (+C -> +F)									Food production		Greenhouse gases
						FW		FW (+F -> -W)							Water availability	Food production
						FH	FH (+F -> +H)									Healthy food	Good health
						FF	FF (+F -> +F)									Food production, Crop diversification
						FH		FH (+F -> -H)								Plastic production involved with agriculture industry	Microplastics
						CF	CF (+F -> +C)									Plastic production involved with agriculture industry		Greenhouse gases
						FW		FW (+F -> -W)							Water quality (pollution)	Plastic production involved with agriculture
15	Eekhout	2020	The impact of reservoir construction and changes in land use and climate on ecosystem services in a large Mediterranean catchment	Journal of Hydrology	Spain	3			3	2	1			Terrestrial biodiversity	Water structures; water availability	Agriculture land use change		Changes in precipitation and temperature
						BF		BF (+F -> -B)						Terrestrial biodiversity		Agriciulture land use change
						FW		FW (+F -> -W)							Water structures (resevoirs)	Agriciulture land use change
						CW		CW (+C -> -W)							Water availability			Changes in precipitation and temperature
						BCW		BCW (+B -> +W, -C)						Terrestrial biodiversity	Water availability			Changes in precipitation and temperature
16	Evans	2021	Sustainable futures over the next decade are rooted in soil science	European Journal of Soil Science	Many	3			9, 10	6			1	Terrestrial biodiversity and soil	Water availabilty	Food production		Climate change mitigation (carbon stocks)
						BC		BC (+B -> -C)						Terrestrial biodiversity and soil				Climate change mitigation (carbon stocks)
						FW		FW (+F -> -W)							Water availability	Food production
17	Egoh	2011	Identifying priority areas for ecosystem service management in South African grasslands	Journal of Environmental Management	South Africa	7			5	3				Grassland biodiversity	Water availability			Climate change mitigaiton (carbon stocks)
						BW	BW (B+ -> +W)							Grassland biodiversity	Water availability
						BC		BC (+B -> -C)						Grassland biodiversity				Climate change mitigation (carbon stocks)
18	Fenster	2021	Regenerative Almond Production Systems Improve Soil Health, Biodiversity, and Profit	Frontiers in Sustainable Food Systems	United States	3			9	2				Plant biodiversity; microbial biodiversity	Soil moisture	Regenerative agriculture		Climate change mitigation (carbon stocks)
						BF	BF (+F -> +B)							Plant biodiversity		Regenerative agriculture
						BF	BF (+F -> +B)							Microbial biodiversity		Regenerative agriculture
						CF		CF (+F -> -C)								Regenerative agriculture		Climate change mitigation (carbon stocks)
						FW	FW (+F -> +W)								Soil moisture	Regenerative agriculture
19	Firbank	2013	Delivering multiple ecosystem services from Enclosed Farmland in the UK	Agriculture, Ecosystems and Environment	UK	6			9	3	1	2		Grassland diversity; pollinator biodiversity; green areas	Water quantity; water quality	Monoculture agriculture; crop yield; agriculture; food production;	Physical health	Climate change mitigation (carbon stocks); greenhouse gases
						BF		BF (+F -> -B)						Grassland diversity		Monoculture agriculture
						BF		BF (+F -> -B)						Pollinator biodiversity		Monoculture agriculture
						BF	BF (+B -> +F)							Pollinator biodiversity		Crop yield
						BC		BC (+B -> -C)						Grassland diversity				Climate change mitigation (carbon stocks)
						CF	CF (+F -> +C)									Agriculture (fertilizer)		Greenhouse gases
						FW		FW (+F -> -W)							Water quantity	Food production
						FW		FW (+F -> -W)							Water quality (pollution)	Food production
						BH	BH (+B -> +H)							Green areas			Physical health
20	Frumkin	2019	Global Environmental Change and Noncommunicable Disease Risks	Annual Review of Public Health	Many	6			1, 9, 10	6
						CW		CW (+C -> -W)						Biodiversity and ecology; monoculture; pollinator biodiversity; fishery biodiversity	Water availability; overexploitation	Food yield; food production; food demands; oil plam; slash-and-burn agriculture	Infectious disease risk; Human mortality and morbidity; non-communicable diseases; mental health	Changes in precipitation and temperature; extreme events; greenhouse gases
						CF		CF (+C -> -F)								Food yield		Changes in precipitation and temperature
						CB		BC (+C -> -B)						Biodiversity and ecology
						CH		CH (+C -> -H)						Biodiversity and ecology			Infectious disease risk
						CH		CH (+C -> -H)									Human mortality and morbidity	Extreme events
						FW		FW (+F -> -W)							Overexploitation	Food demands
						FW		FW (+F -> -W)							Water availability	Food demands
						CH		CH (+C -> -H)									Non-communicable diseases	Greenhouse gases
						CH		CH (+C -> -H)									Non-communicable diseases	Changes in precipitation and temperature
						CH		CH (+C -> -H)									Mental health	Extreme events
						CF	CF (+F -> +C)									Food production		Greenhouse gases
						BF		BF (+F -> -B)						Less biodiversity (monoculture forests compared to primary forests)		Oil plam
						FH		FH (+F -> -H)								Slash-and-burn agriculture	Pollution
						BF	BF (+B -> +F)							Pollinator biodiversity		Food yield
						BF	BF (+B -> +F)							Fishery biodiversity		Food yield
21	Gordon	2000	Ecohydrological Landscape Management for Human Well-Being	Water International	Many, Australia, South Africa	8			3,4	6				Plant biodiversity (seed dispersal); lake biodiversity; terrestrial biodiversity	Water availability	Food production
					South Africa	BW	BW (+W -> +B)							Plant biodiversity (seed dispersal)	Water availability
						BW	BW (+B -> +W)							Lake biodiversity	Water availability
						Bw	BW (-W -> -B)							Terrestrial and lake biodiversity	Water partioning
						FW		FW (+F -> -W)							Water availability	Food production
					Australia	BF		BF (+F -> -B)						Terrestrial and lake biodiversity		Food production
22	Grumbine	2012	Mekong hydropower: drivers of change and governance challenges	Frontiers in Ecology and the Environment	Many	6			3.9	4		2
						FW		FW (+F -> -W)							Groundwater	Agriculture
						CW	CW (+C -> +W)								Flooding			Changes in precipitation and temperature
						CF	CF (+F -> +C)									Agriculture		Reduced climate change mitigation (carbon stocks)
						CF		CF (+C -> -F)								Crop yield		Changes in precipitation and temperature
						HW	HW (-W -> -H)								Water structures (dams)		Waterborne diseases
						BW	BW (-W -> -B)							Fish biodiversity	Water structures (dams)
23	Grumbine	2014	Assessing environmental security in China	Frontiers in Ecology and the Environment	China	3			3, 4, 9, 10	3		2		Terrestrial and marine biodiversity; wetland biodiversity	Water availability; water quality	Agriculture; land change; food production		Climate change; climate change mitigation
						FW		FW (+F -> -W)							Water availability	Agriculture
						FW		FW (+F -> -W)							Water quality (pollution	Agriculture
						BF		BF (+F -> -B)						Terrestrial and marine biodiversity		Land change
						CF		CF (+C -> -F)								Food production		Climate change
						CW		CW (+C -> -W)							Water availability (glacier reduction)			Climate change
						BC		BC (+B -> -C)						Wetland biodiversity				Climate chance mitigation (carbon stocks)
						FW		FW (+F -> -W)							Water structures (dams)	Food production
24	Gulati	2002	Lakes in the Netherlands, their origin, eutrophication and restoration: state-of-the-art review	Hydrobiologia	Netherlands	8			3	3			1	Lake biodiversity	Water availability; water quality	Agriculture; commerical fishing
						FW		FW (+F -> -W)							Water availability	Agriculture
						FW		FW (+F -> -W)							Water quality (pollution)	Agriculture
						BF		BF (+F -> -B)						Lake biodiversity		Agriculture (run-off)
						FW		FW (-F -> +W)							Water quality	Commerical fishing
						BW	BW (+W -> +B)							Lake biodiversity	Water quality
25	Heywood	2011	Ethnopharmacology, food production, nutrition and biodiversity conservation: Towards a sustainable future for indigenous peoples	Journal of Ethnopharmacology	Many	1			9	6				Agrobiodiversity; plant diversity; biodiversity	Water availabilty	Food availability; refined cereal grains; food production; overexploitation	Human health and nutrition; cardiovascular disease and diabetes; medicine
						FH	FH (+F -> +H)					2				Food availability	Human health and nutrition
					Lebanon	FH		FH (+F -> -H)								Refined cereal grains	Cardiovascular disease and diabetes
						BF		BF (+F -> -B)				2		Agrobiodiversity		Food production
						FW		FW (+F -> -W)							Water availability	Food production
						BH	BH (+B -> +H)							Agrobiodiversity			Human health and nutrition
						BF		BF (+F -> -B)						Biodiversity		Overexploitation
						BH	BH (+B -> +H)							Plant biodiversity			Medince
26	Hochman	2013	Prospects for ecological intensification of Australian agriculture	European Journal of Agronomy	Australia	3			3,9	3				Terrestrial ecosystems; mixed crops	Water availability	Agriculture; fertilizer use; crop yield		Changes in precipitation and temperature; greenhouse gases
						FW		FW (+F -> -W)							Water availability	Agriculture
						CW		CW (+C -> -W)							Water availability			Changes in precipitation and temperature
						CF	CF (+F -> +C)									Agriculture		Greenhouse gases
						FW		FW (+F -> -W)							Water quality (pollution)	Fertilizer use
						BF		BF (+F -> -B)						Terrestrial ecosystems		Agirculture
						FF	FF (+F -> +F)									Crop yield, mixed crops
27	Hoy	2015	Climatic changes and their impact on socio-economic sectors in the Bhutan Himalayas: an implementation strategy	Regional Environmental Change	Bhutan	6			3, 4, 9	3				Forest biodiversity	Water availability; flash floods	Crop yield; pesticide use	Human mortality and morbidity; Human health (pollutants); vector- and waterborne diseases	Changes in precipitation and temperature
						CW		CW (+C -> -W)							Water availability (glacier reduction)			Changes in precipitation and temperature
						CHW		CHW (+C -> +W, -H)							Flash floods		Human mortality and morbidity	Changes in precipitation and temperature
						BC		BC (+C -> -B)						Forest biodiversity				Changes in precipitation and temperature
						CF		CF (+C -> -F)								Crop yield		Changes in precipitation and temperature
						CFH		CFH (+C -> -F, -H)								Pesticide use (more pests)	Human health (pollutants)	Changes in precipitation and temperature
						CH		CH (+C -> -H)									Vector- and waterborne diseases	Changes in precipitation and temperature
28	Jat	2012	Climate change and resilient dryland systems: experiences of ICRISAT in Asia and Africa	International Crops Research Institute for the Semi-Arid Tropics	Many	3			5	6				Intercropping	Water availability; water mangement; water structures	Food yild; crop yield; crop produciton; agriculture		Changes in precipitation and temperature; greenhouse gases; climate change resilience
					India	CF		CF (+C -> -F)								Food yield		Changes in precipitation and temperature
						CF	CF (+F -> +C)									Crop yield (dependent on plant - legumes)		Greenhouse gases
						CW		CW (+C -> -W)							Water availability			Changes in precipitation and temperature
						FW	FW (+W -> +F)								Water management strategies	Crop production
						FC		FC (+F -> -C)								Intercropping		Climate change resilience
						FW	FW (+W -> +F)								Water management strategies	Agriculture
29	Jenkins	2018	My island home: place-based integration of conservation and public health in Oceania	Environmental Conservation	Many	1			6	4			2	Marine diversity (protected areas); fish diversity; freshwater biodiversity; wetland biodiversity; land biodiversity	Water pollution; water quality; water spaces	Sea protein; fishing bans	Enteric diseases; nutrition; waterborne diseases; clean air; mental health; physical health
						HW	HW (-W -> -H)								Water pollution		Enteric diseases
						BF	BF (+B -> +F)						4	Marine diversity (protected areas)		Sea protein
						FH	FH (+F -> +H)									Sea protein	Nutrition
						BF		BF (-F -> +B)						Fish diversity		Fishing bans
					Fiji	BH	BH (+B -> +H)							Freshwater biodiversity			Waterborne diseases
						BH	BH (+B -> +H)							Wetland biodiversity			Clean air
						BH	BH (+B -> +H)							Land biodiversity			Mental health
						BW	BW (+B -> +W)							Wetland biodiversity	Water quality
						HW	HW (+W -> +H)								Water spaces		Physical health
30	Kahane	2013	Agrobiodiversity for food security, health and income	Agronomy for Sustainable Development	Many	6			9	6		2		Agrobiodiversity; forest biodiversity; crop diversity; monoculture agriculture	Water quality	Food production	Nutrition	Climate change resilience
						FF	FF (+F -> +F)									Food production, agrobiodiversity
						CF		CF (+F -> -C)								Agrobiodiversity		Climate change resilience
						BW	BW (B+ -> +W)							Forest biodiversity	Water quality
						BH	FH (+F -> +H)									Crop diversity	Nutrition
						BF	FF (-F -> -F)									Food production, monoculture agriculture
31	Karki	2020	Climate change adaptation by subsistence and smallholder farmers: Insights from three agro-ecological regions of Nepal	Cogent Social Sciences	Nepal	3			9	3			4	Mixed cropping; crop diversification; agroforestry	Water quantify	Fertilizer use		Climate change effects; greenhouse gases
						CF		CF (+F -> -C)								Mixed cropping		Climate change effects
						CF		CF (+F -> -C)								Crop diversification		Climate change effects
						CF	CF (+F -> +C)									Fertilizer use		Greenhouse gases
						FW	FW (+F -> +W)								Water quantify	Agroforestry
32	Lal	2004	Soil Carbon Sequestration in India	Climatic Change	India	3			9	3				Agroforestry	Water holding capacity of soil	Agriculture (tilling); Rice production; soil repair		Reduced carbon stock; carbon stock in soil; greenhouse gases
						CF	CF (+F -> +C)									Agriculture (tilling)		Reduced carbon stock
						CW		CW (-C -> +W)							Water holding capacity of soil			Carbon stock in soil
						CF		CF (+F -> -C)								Rice produciton		Greenhouse gases
						BF	FF (+F -> +F)									Soil repair, agroforestry
						BC		FC (+F -> -C)								Agroforestry		Climate change mitigation (carbon stocks)
33	Díaz-Pereira	2020	Sustainable grazing land management to protect ecosystem services	Mitigation and Adaptation Strategies for Global Change	Many	3			9	6				Land degradation; grassland species richness	Water quantity	Overgrazing; sustainable grassland management; plant biomass production		Extreme events (drought); aridfication; climate change mitigation (carbon stocks)
						BC		BC (+C -> -B)						Land degradation				Extreme events (drought)
						BC		BC (+C -> -B)						Land degradation				Aridfication
						BF		BF (+F -> -B)						Land degradation		Overgrazing
						BC		BC (+B -> -C)						Grassland species richness				Climate change mitigation (carbon stocks)
						FW	FW (+F -> +W)								Water quantity	Sustainabile grassland management
						BF	BF (+B -> +F)							Grassland species richness		Plant biomass production
34	Lal	2020	Integrating Animal Husbandry With Crops and Trees	Frontiers in Sustainable Food Systems	Many	6			9	6		2		Biodiversity; agroforestry	Water availability	Livestock production; plant-based diets; food production	Eliminating hunger and malnourishment	Greenhouse gases; Climate change mitigation
						FH	FH (+F -> +H)									Livestock production	Eliminating hunger and malnourishment
						BF		BF (+F -> -B)						Biodiversity		Livestock production
						CF	CF (+F -> +C)									Livestock production		Greenhouse gases
						FW		FW (+F -> -W)							Water availability	Livestock production
						CF		CF (+F -> -C)								Plant-based diets		Climate change mititation, agroforestry
						FF	FF (+F -> +F)									Food production, agroforestry
						CF		CF (+F -> -C)								Agroforestry		Climate change mitigation
35	Lin	2017	Hydro-dam – A nature-based solution or an ecological problem: The fate of the Tonlé Sap Lake	Environmental Research	Cambodia	3			3	1				Fish biodiversity; wetlands biodiversity	Water availability; water structures; water quality	Agriculture		Changes in precipitation and temperature; seasonal fluctuations
						CW	CW (+C -> +W)								Water availability			Changes in precipitation and temperature
						CW		CW (+C -> -W)							Water availablity			`
						BW	BW (-W -> -B)							Fish biodiversity	Water availability
						FW		FW (-W -> +F)							Water structures (dams, irrigation)	Agriculture
						BC		BC (+C -> -B)						Wetlands biodiversity				Seasonal fluctuations
						BW	BW (-W -> -B)							Wetlands biodiversity	Water quantity
36	Lenderking	2020	Climate change and food security in Caribbean small island developing states: challenges and strategies	International Journal of Sustainable Development & World Ecology	Many	3			6	4	3	2		Fish biodiversity	Water availability; sea temperature	Food production; fishing		Changes in precipitation and temperature; extreme events; sea temperature; climate change
					Barbados	CF		CF (+C -> -F)								Food production		Changes in precipitation and temperature
						CW		CW (+C -> -W)							Water availability			Changes in precipitation and temperature
						CFW		CFW (+C -> -W, -F)							Water availability	Food production		Changes in precipitation and temperature
						CF		CF (+C -> -F)								Food production		Exteme events (flooding, drought)
					Dominica	BCF		BCF (+C -> -B, -F)						Fish biodiversity		Fishing		Sea temperature
						CW		CW (+C -> -W)							Sea temperature			Climate change
37	Mottet	2018	Review: Domestic herbivores and food security: contribution, trends and challenges for a current sustainable development	Animal		6			9	6		1		Livestock biodiversity; grassland biodiversity	Water availability	Livestock meat and milk; product yield; livestock	Reduced diseases; human nutrition	Greenhouse gases; Climate mitigation (carbon stock)
						FH	FH (+F -> +H)									Livestock biodiversity	Reduced diseases
						FH	FH (+F -> +H)									Livestock meat and milk	Human nutrition
						FF	FF (+F -> +F)									Product yield, Livestock biodiversity
						CF	CF (+F -> +C)									Livestock		Greenhouse gases
						BC		BC (+B -> -C)						Grassland biodiversity				Climate change mitigation (carbon stock)
						FW		FW (+F -> -W)							Water availablity	Livestock
38	Murillas-Maza	2011	The value of open ocean ecosystems: A case study for the Spanish exclusive economic zone	Natural Resources Forum	Spain	3			1	3		4	1	Marine biodiversity	Open oceans	Fishing		Greenhouse gases
						FW	FW (+W -> +F)								Open ocean ecosystem	Fishing
						BW	BW (+W -> +B)							Marine biodiversity	Open ocean ecosystem
						CW		CW (+W -> -C)							Open ocean ecosystem			Greenhouse gases
39	Munthali	2022	Variations of ecosystem service values as a response to land use and land cover dynamics in central malawi	Environment, Development and Sustainability	Malawi	3			4, 9	2	1			Land conversion	Water availability	Food production		Greenhouse gases
						BF		BF (+F -> -B)						Land conversion		Food production
						BW	BW (-B -> -W)							Land conversion	Water availabilty
						BC		BC (-B -> +C)						Land conversion				Greenhouse gases
40	Milheiras	2022	A Framework to Assess Forest-Agricultural Landscape Management for Socioecological Well-Being Outcomes	Frontiers in Forests and Global Change	Tanzania	3			9	2			5	Intercropping; mixed crops; pollinator biodiversity	Water irrigation	Crop yield		Reduced effects of climate change
						FF	FF (+F -> +F)					4				Crop yield, intercropping
						FW		FW (-W -> +F)							Water irrigation	Crop yield
						CF		CF (+F ->-C)								Mixed cropping		Reduced effects of climate change
						BF	BF (+B -> +F)							Pollinator biodiversity		Crop yield
41	Nabarro	2014	The potential contribution of livestock to food and nutrition security: the application of the One Health approach in livestock policy and practice	Rev Sci Tech	Many	6			9	6			1	Agriculture land conversion	Water availabilty	Food production; increased scaling of farms; livestock yield; market breakdown	Zoonotic diseases; vector-borne diseases	Greenhouse gases; Changes in precipitation and temperature; extreme events
						CF	CF (+F -> +C)									Food production		Greenhouse gases
						BF		BF (+F -> -B)						Agriculture land conversion		Food production
						FW		FW (+F -> -W)							Water availability	Food production
						FH		FH (+F -> -H)								Increased scaling of farm	Zoonotic diseases
						CF		CF (+C -> -F)								Livestock yield		Changes in temperature
						CF		CF (+C -> -F)								Market breakdown		Extreme events
						CH		CH (+C -> -H)									Vector-borne diseases	Changes in temperature
42	Nair	2005	Agroforestry Today: An Analysis of the 750 Presentations to the 1st World Congress of Agroforestry, 2004	Journal of Forestry	Many	7			4	6		3		Agroforestry	Water quality			Climate change reduction (carbon stocks)
						CF		CF (+F ->-C)								Agroforestry		Climate change reduction (carbon stocks)
						FW	FW (+F -> +W)								Water quality	Agroforestry
43	Naiman	2011	Global alteration of freshwaters: influences on human and environmental well-being	Ecological Research	Many	6			3	6		4		Wildlife biodiversity; biodiversity	Water quality; water availability; water structures (water diversions); isolated waters	Food production; overfishing	Human health (waterborne diseases); vector-borne diseases;	Greenhouse gases; changes in precipitation and temperature
						BW	BW (-W -> -B)							Wildlife biodiversity	Water quality
						CW		CW (+C -> -W)							Water quality			Greenhouse gases
						FW	FW (+W -> +F)								Water availability	Food production
						CW		CW (+C -> -W)							Water availability			Changes in precipitation and temperature
						HW	HW (-W -> -H)								Water quality		Human health (waterborne diseases)
						BW		BW (+B -> -W)						Biodiversity	Water structures (water diversion)
						BHW		BHW (-W -> +B, -H)						Biodiversity	Isolated waters		Vector-borne diseases
						FH		FH (+F -> -H)								Overfishing	Vector-borne diseases
44	Notenbaert	2021	Tapping Into the Environmental Co-benefits of Improved Tropical Forages for an Agroecological Transformation of Livestock Production Systems	Frontiers in Sustainable Food Systems	Many	6			9	6				Livestock and crop biodiversity; agriculture land conversion; livestock and crop biodiversity; forages biodiversity; mixed trees and grasses	Water availability; Less water consumption;	Food production; importing/exporting; livestock; livestock production	Antibiotic resistance, zoonotic diseases, foodborne diseases; disease resistance	Greenhouse gases; Climate mitigation (carbon stock)
						FF	FF (+F -> +F)									Food production, Livestock and crop biodiversity
						BF		BF (+F -> -B)						Biodiversity loss		Livestock production
						CF	CF (+F -> +C)					2				Importing/exporting		Greenhouse gases
						FH		FH (+F -> -H)								Livestock antibiotics/growth hormones	Antibiotic resistance; zoonotic diseases, foodborne diseases
						CF		CF (+F -> -C)								Livestock		Greenhouse gases
						BF		BF (+F -> -B)						Agriculture land conversion		Livestock
						FW		FW (+F -> -W)							Water availability	Livestock
						FH	FH (+F -> +H)									Livestock and crop biodiversity	Disease resistance
						BC		BC (+B -> -C)						Forages biodiversity				Greenhouse gases (pestcides/fertilizers)
						BC		BC (+B -> -C)						Forages biodiversity				Climate mitigaiton (carbon stock)
						BF	BF (+B -> +F)							Forages biodiversity		Livestock production
						BF	BF (+B -> +F)							Mixed trees and grasses		Livestock production
						BW		BW (+B -> -W)						Forages biodiversity	Less water consumption
45	Okumu	2021	A review of water-forest-energy-food security nexus data and assessment of studies in East Africa	Current Research in Environmental Sustainability	Many	3			5, 9	4	1			Forest cover	Drough; wetlands	Land cultivation; food production		Climate change; climate change mitigation; extreme events (drought)
					Kenya	BC		BC (+C -> -B)						Forest cover				Climate change
					Rwanada	BC		BC (+B -> -C)						Forest cover				Climate change mitigation (carbon stocks)
					Ethiopia, Uganda	BF		BF (+F -> -B)						Forest cover		Land cultivation
					Ethiopia	CF		CF (+C -> -F)								Food production		Extreme events (drought)
						CFW		CFW (+C -> -W, -F)							Drought	Food production		Extreme events (drought)
					Uganda	FW	FW (+W -> +F)								Wetlands	Food production
46	Orsini	2014	Exploring the production capacity of rooftop gardens (RTGs) in urban agriculture: the potential impact on food and nutrition security, biodiversity and other ecosystem services in the city of Bologna	Food Security	Italy	4			9, 10	1				Crop biodiversity; pollinator biodiversity		Crop yield; rooftop gardens	Mental health	Climate change mitigation (carbon stocks)
						BF	FF (+F -> +F)									Crop yield, crop diversity
						BF	BF (+B -> +F)							Pollinator biodiversity		Crop yield
						FH	FH (+F -> +H)									Rooftop gardens	Mental health
						CF		CF (+F -> -C)								Rooftop gardens		Climate change mitigation (carbon stocks)
47	Osei-Owusu	2021	Understanding the trends in Denmark’s global food trade-related greenhouse gas and resource footprint	Journal of Cleaner Production	Denmark	3			9	3		2	1	Biodiversity loss	Water availability	Crop and livestock production; exporting/importing		Greenhouse gases
						CF		CF (+F -> -C)								Crop and livestock production		Greenhouse gases
						FW		FW (+F -> -W)							Water availability	Crop and livestock production
						CF		CF (+F -> -C)								Exporting/importing		Greenhouse gases
						BF		BF (+F -> -B)						Biodiversity loss		Crop and livestock production
48	Ouyang	2016	Improvements in ecosystem services from investments in natural capital	Science	China	6				3		2	3	Forest degradation; forest biodiversity; land biodiversity	Flooding (soil erosion); water retention	Food production	Human mortality	Climate change mitigation (carbon stocks)
						BHW		BHW (-B -> +W, -H)						Forest degradation	Flooding (soil erosion)		Human mortality
						BC		BC (+B -> -C)						Forest biodiversity				Climate change mitigation (carbon stocks)
						BF	BF (+B -> +F)							Land biodiversity		Food production
						BW	BW (+B -> +W)							Land biodiversity	Water retention
49	Palm	2013	Conservation agriculture and ecosystem services: An overview	Agriculture, Ecosystems and Environment	Many	3			9	6				Plant disease/pathogen diversity	Water availability	Food prduction; Conservation agriculture		Greenhouse gases
						CF	CF (+F -> +C)									Food production		Greenhouse gases
						BF		BF (+F -> -B)						Plant disease/pathogen diversity		Conservation agriculture
						FW	FW (+F -> +W)								Water avaiability and quality	Conservation agriculture
50	Penuelas	2019	Anthropogenic global shifts in biospheric N and P concentrations and ratios and their impacts on biodiversity, ecosystem productivity, food security, and human health	Global Change Biology	Many	4			1, 4, 9	6	5			Marine biodiversity		Food production; livestock	Human health	Greenhouse gases; Changes in temperature
						CF	CF (+F -> +C)									Food production (fertilizer)		Greenhouse gases
						BC		BC (+C -> -B)						Marine biodiversity (plankton)				Changes in temperature
						CF		CF (+C -> -F)								Food production		Greenhouse gases
						CF	CF (+F -> +C)									Livestock		Greenhouse gases
						CH		CH (+C -> -H)									Human health	Greenhouse gases
51	Pereira	2022	Russian-Ukrainian war impacts the total environment	Science of the Total Environment	Many	6			10	4		2		Biodiversity	Polluted water	Polluted food from military activities	Human health	Greenhouse gases
						CH		CH (+C -> -H)									Human health	Greenhouse gases
						FH	FH (-F -> -H)									Polluted food from military activities	Human health
						WH	WH (-W -> -H)								Polluted water (from military activities)		Human health
						BC		BC (+C -> -B)						Biodiversity				Greenhouse gases
52	Raderschall	2020	Water stress and insect herbivory interactively reduce crop yield while the insect pollination benefit is conserved	Global Change Biology	Sweden	3			9	1				Pollinator biodiversity	Water availability	Crop yield		Changes in temperature
						FW	FW (-W -> -F)								Water availability	Crop yield
						BF	BF (+B -> +F)							Pollinator biodiversity		Crop yield
						BC		BC (+C -> -B)						Pollinator biodiversity				Changes in temperature
53	Raiten	2017	The intersection of climate/environment, food, nutrition and health: crisis and opportunity	Current Opinion in Biotechnology		6			N/A	6	3			Pollinator biodiversity; wildlife and plant biodiversity	Sea levels rising; water acidification; melting glaciers	Crop production; crop quality; fishing	Human mortality; human health; disease risk; respiratory health	Changes in precipitation and temperature; extreme events; GHGE/CO2
						CF	CF (+C -> +F)									Crop production (mid to high latitudes)		Changes in precipitation and temperature
						CF		CF (+C -> -F)								Crop production (arid and tropical regions)		Changes in precipitation and temperature
						CW	CW (+C -> +W)								Sea levels rising			Changes in precipitation and temperature
						CF		CF (+C -> -F)								Crop production		Extreme events
						CH		CH (+C -> -H)									Human mortality	Extreme events
						CF		CF (+C -> -F)								Crop quality		GHGE/CO2
						CFW		CFW (+C -> -W, -F)							Water acidification	Fishing		Changes in temperatures and GHGE
						CW		CW (+C -> -W)							Melting glaciers			Changes in precipitation and temperature
						BF	BF (+B -> +F)							Pollinator biodiversity		Crop production
						CH		CH(+C -> -H)									Respiratory health issues	GHGE/CO2
						CH		CH (+C -> -H)									Disease risk	Changes in precipitation and temperature
						BH	BH (+B -> +H)							Wildlife and plant biodiversity			Human health
54	Rasul	2010	The role of the Himalayan Mountain systems in food security and agricultural sustainability in South Asia	International Journal of Rural Management	Many	3			9	4				Plant biodiversity	Water availability	Crop and food production		Extreme events (cyclones, floods); changes in precipitation and temperature
					Bangladesh	CF		CF (+C -> F)								Crop and food production		Extreme events (cyclones, floods)
						FW		FW (+F -> -W)							Water availability (water stress)	Crop and food production
						FW	FW (-W -> -F)								Water availabilty	Crop and food production
						CW		CW (+C -> -W)							Water availability (water stress)			Changes in precipitation and temperature
						CF		CF (+C -> -F)								Crop and food production		Changes in precipitation and temperature
						BF	BF (+B -> +F)							Plant biodiversity		Crop and food production
55	Rossati	2017	Global Warming and Its Health Impact	International Journal of Occupational and Environmental Medicine	Many	6			N/A	6	3			Biodiversity loss	Sea rise; ocean acidification	Crop production	Pathogens; pollution; mental health; human mortality	Climate change
						CW	CW (+C -> +W)								Sea rise			Climate change
						CF		CF (+C -> -F)								Crop production		Climate change
						CW		CW (+C -> -W)							Ocean acidification			Climate change
						CH		CH (+C -> -H									Pathogens	Climate change
						CH		CH (+C -> -H									Pollution	Climate change
						CH		CH(+C -> -H)									Mental health	Climate change
						BC		BC (+C -> -B)						Biodiversity loss				Climate change
						CH		CH(+C -> -H)									Human mortality and morbidity	Climate change (extreme events)
56	Schmeller	2018	People, pollution and pathogens – Global change impacts in mountain freshwater ecosystems	Science of the Total Environment	Many	2			3, 7	6	3, 5			Biodiversity; biodiversity loss	Water pollution		Pathogen increase	Changes in precipitation and temperature
						CW		CW (+C -> -W)							Water pollution (pollutants from stored ice, soil, etc.)			Changes in temps
						CW		CW (+C -> -W)							Water pollution (pollutants deposited)			Changes in preceipitation and temperature
						BCW		BC (+C -> -W, -B)						Biodiversity	Water pollution (pollutants deposited)			Changes in preceipitation and temperature
						BC		BC (+C -> -B)						Biodiversity (microbial)				Climate change (changes in habitats)
						CH		CH (+C -> -H)									Pathogen increase	Changes in preceipitation and temperature
						BCH		BCH (+C -> -B, -H)						Biodiversity loss			Pathogen increase	Changes in precipitation and temperature
57	Sannigrahi	2021	Examining the effects of green revolution led agricultural expansion on net ecosystem service values in India using multiple valuation approaches	Journal of Environmental Management	India	3			9	3	1	2		Forest biodiversity; biodiversity maintenance	Watershed management; wetlands	Land conversion for agriculture; agriculture; food production		Climate anomalies
						BF		BF (+F -> -B)						Forest biodiversity		Land conversion for agriculture
						FW	FW (+W -> +F)								Watershed management	Agirculture
						CF		CF (+C -> -F)								Food production		Climate anomalies
						BC		BC (+C -> -B)						Forest biodiversity				Climate anomalies
						BW	BW (+W -> +B)							Biodiversity maintenance	Wetlands
58	Schönhart	2011	Integration of bio-physical and economic models to analyze management intensity and landscape structure effects at farm and landscape level	Agricultural Systems	Austria	8			9	3			1	Biodiversity	Water preservation	Agrilcuture (N); crop production
						BF		BF (+F -> -B)						Biodiversity		Agriculture (N)
						BF	BF (+B -> +F)							Biodiversity		Crop production
						FW		FW (+F -> -W)							Water preservation	Agriculture (nitrogen)
59	Shibata	2014	Consequence of altered nitrogen cycles in the coupled human and ecological system under changing climate: The need for long-term and site-based research	Ambio	Many	6			1, 3, 4	6	5			Changes in water microbial diversity; terrestrial biodiversity	Water quality (pollution)	Agriculture (N, P)	Human health (decreased malnutrition); respiratory health issues; "blue baby" syndrome, cancer risk	Nitrogen oxides and ammonia
						CF	CF (+C -> +F)									Agriculture		Nitrogen oxides and ammonia
						FW		FW (+F -> -W)							Water quality (pollution)	Agriculture (N, P)
						BF		BF (+F -> -B)						Changes in microbial diversity		Agriculture (N, P)
						BF		BF (+F -> -B)						Terrestrial biodiversity		Agriculture (N, P)
						FH		FH (+F -> -H)								Agriculture (N, P)	Human health (decreased malnutrition)
						FH		FH (+F -> -H)								Agriculture (N, P)	Respiratory health issues
						FHW		FHW (+F -> -W, -H)							Water quality (pollution)	Agriculture (N, P)	"Blue-baby syndrome", cancer risk
60	Shrestha	2011	Climate change in Nepal and its impact on Himalayan glaciers	Regional Environmental Change	Nepal	6			3, 7	3	3			Biodiversity composition	Snow/glacier melt into rivers; glacier meltoff	Agriculture; crop yield	Risk of malaria, kalaazar, and Japenese encephalitis; human mortality	Changes in precipitation and temperature
						FW	FW (+W -> +F)								Snow/glacier melt into rivers	Agriculture
						CW		CW (+C -> -W)							Glacier meltoff			Changes in precipitation and temperature
						FC		FC (+C -> -F)								Crop yield (dependent on plant)		Changes in temperature
						FC	FC (+C -> +F)									Crop yield (dependent on plant)		Changes in temperatue
						CHW		CHW(+C, +W -> -H)							Glacier meltoff		Human mortality (dam breakage)	Changes in precipitation and temperature
						BC		BC (+C -> -B)						Biodiversity composition				Changes in temperature
						CHW		CH (+C -> -H)									Risk of malaria, kalaazar, and Japenese encephalitis	Changes in precipitation and temperature
61	Singh	2021	Assessment of flood recession farming for and environmental sustainability in the Ganga River Basin livelihood provision, food security	Current Research in Environmental Sustainability	India	3			3	2		4	4	Agro-biodiversity; intercropping	Annual flooding; water structures (dams); water quality (pollution)	Flood recession farming; Fishing; crop sustainability		Reduced carbon; reduced greenhouse gases; changes in precipitation
						FW	FW (+W -> +F)								Annual flooding	Flood recession farming
						FW	FW (+W -> +F)								Annual flooding	Fishing
						FF	FF (+F -> +F)									Crop sustainability, agrobiodiversity
						CF		CF (+F -> -C)								Agro-biodiversity		Reduced carbon
						FF	FF (+F -> +F)									Crop sustainability, intercropping
						FW	FW (-W -> -F)								Water structures (dams)	Flood recession farming
						CF		CF (+F -> -C)								Flood recession farming		Reduced greenhouse gases
						FW	FW (-W -> -F)								Water quality (pollution)	Flood recession farming
						CF		CF (+C -> -F)								Flood recession farming		Changes in precipitation
62	Singleton	2021	Rodent management and cereal production in Asia: Balancing food security and conservation	Pest Management Science	Many	3			9	5		5		Biodiversity of crops (and increase of pests); biodiversity of native species; biodiversity	Wetlands; Alternate Wetting and Drying	Lowered food production; increased food production (lowered invasive species); lowered food production (from pests)		Greenhouse gases; extreme events (cyclones)
						FF	FF (-F -> -F)									Lowered food produciton, Biodiversity of crops (and increase of pests)
						BF	BF (+B -> +F)				4			Biodiversity of native species		Increased food production (lowered invasive species)
						BW	BW (+W -> +B)							Biodiversity	Wetlands
						CW	CW (-W -> -C)								Alternate Wetting and Drying			Greenhouse gases
					Myanmar	CF		CF (+C -> -F)								Lowered food produciton (from pests)		Extreme events (cyclones)
63	Smith	2017	Collating and validating indigenous and local knowledge to apply multiple knowledge systems to an environmental challenge: A case-study of pollinators in India	Biological Conservation	India	3			9	2		4	4	Pollinator diversity; crop diversity	Water avilability	Food production; crop yield		Extreme events (cyclones)
						BF	BF (+B -> +F)							Pollinator diversity		Food production
						FF	FF (+F -> +F)									Food production, crop diversity
						FW	FW (+W -> +F)								Water availability	Crop yield
						BC		BC (+C -> -B)						Pollinator diversity				Extreme events (cyclones)
						BF		BF (+F -> -B)						Pollinator diversity		Food produciton (pesticide use)
64	Snapp	2010	Management intensity – not biodiversity – the driver of ecosystem services in a long-term row crop experiment	Agriculture, Ecosystems and Environment	USA				9	1		5		Plant diversity	Water quality	Crop yield; crop quality
						BF	BF (+B -> +F)							Plant diversity		Crop yield
						FW		FW (+F -> -W)							Water quality	Crop yield
						BF	BF (+B -> +F)							Plant diversity		Crop quality
						CF	CF (+C -> +F)									Crop yield (dependent on plant)	Climate variability
						CF		CF (+C -> -F)								Crop yield (dependent on plant)	Climate variability
65	Stulina	2013	Climate change impacts on hydrology and environment in the Pre-Aral region	Quaternary International		3			1, 3	2		2		Degraded vegetation zones	Desertification (water shortage)	Crop production		Changes in temperature
						CW		CW (+C -> -W)							Desertification (water shortage)			Changes in temperature
						BCW		BC (+C -> -B, -W)						Degraded vegetation zones	Desertification (water shortage)			Changes in temperature
						FW		FW (+F -> -W)							Desertification (water shortage)	Crop production
66	Tang	2021	Risk of pesticide pollution at the global scale	Nature Geoscience	Many	1				6	5			Biodiversity hotspots	Polluted water	Crop production and pesticide use	Human health
						FW		FW (+F -> -W)							Polluted water	Crop production and pesticide use
						BF		BF (+F -> -B)						Biodiversity hotspots		Crop production and pesticide use
						FH		FH (+F -> -H)								Crop production and pesticide use	Human health
67	Thakur	2016	Modifying rice crop management to ease water constraints with increased productivity, environmental benefits, and climate-resilience	Agriculture, Ecosystems and Environment	Madagascar	9			9	3		5			Reduced water through SRI management; polluted water	Rice yield; crop production		Greenhouse gases; climate change resistance
						FW	FF (+F -> +F)									Rice yield, Reduced water through SRI management
						CF		CF(+F -> -C)								Crop production		Greenhouse gases
						CW		CF (+F -> -C)								Reduced water through SRI management		Climate change resistance
						FW		FW (+F -> -W)							Polluted water	Crop production
68	Tinker	1997	The environmental implications of intensified land use in developing countries	Philosophical Transactions: Biological Sciences	Many	6			9	6	5			Rural biodiversity; agriculture land conversion	Polluted water; water quality	Crop production; crop yield	Human health	Greenhouse gases
						FW		FW (+F -> -W)							Polluted water	Crop production
						BF	BF (+B -> +F)							Rural biodiversity		Crop yield
						BC		BC(-B -> +C)						Agriculture land conversion				Greenhouse gases
						HW	HW (-W -> -H)								Water quality		Human health
69	Tobar Lo´pez	2022	Land-use change influence ecosystem services in an agricultural landscape in Central America	Agroforestry Systems	Nicaragua	10				2	1	1		Biodiversity; forests; pastures with high tree density		Livestock ranching; food production;		Carbon stock and GHG emissions
						BF		BF (+F -> -B)						Biodiversity		Livestock ranching
						BC		BC (-B -> +C)						Forest loss				Carbon stock and GHG emissions
						BC		BC (+B -> -C)						Pastures with high tree density				Carbon stock and GHG emissions
						BF	BF (+B -> +F)							Biodiversity		Food production
70	Tung	2016	Social security add, control, and management for floods in Taiwan under extreme climate between 1994 and 2013	Current Politics and Economics of Northern and Western Asia	Taiwan	6			2,3	3		4	1		Flooding	Crop yield; fishing	Human mortality; increased infectious disease	Increased precipitation
						CW	CW (+C -> +W)								Flooding			Increased precipitation
						HW		HW (+W -> -H)							Flooding		Human Mortality
						CFW		CFW (+C, +W -> -F)							Flooding	Crop yield		Increased precipitation
						CHW		CHW(+C, +W -> -H)									Increased infectious diseases
						BCF		BCF (-B, +C -> -F)						Fish biodiversity	Flooding	Fishing
71	Uusitalo	2019	Environmental sustainability assessment from planetary boundaries perspective – A case study of an organic sheep farm in Finland	Science of the Total Environment	Finalnd	3			9	1		1		Land and wildlife biodiversity; butterfly biodiversity	Freshwater use	Agricilture land conversion; meat production; livestock; sheep grazing		Greenhouse gases
						BF		BF (+F -> -B)						Land and wildlife biodiversity		Agricilture land conversion
						BF	BF (+F -> +B)							Land and wildlife biodiversity		Sheep farming
						CF	CF (+F -> +C)									Livestock		Greenhouse gases
						BF	BF (+F -> +B)							Butterfly biodiversity		Sheep grazing
						FW		FW (+F -> -W)							Freshwater use	Agricilture land conversion
72	van Dam	2014	A synthesis of past, current and future research for protection and management of papyrus (Cyperus papyrus L.) wetlands in Africa	Wetlands Ecology and Management	Many	3			2	5	1		1	Wetland biodiversity; wildlife biodiversity	Water availability; flooding; wetland availability	Wetland conversion to agriculture; fishing; wetland agriculture; papyrus yield		Climate change (extreme events); carbon sequestration
						FW	FW (+W -> +F)								Water availability (rain)	Papyrus yield
						CW	CW (+C -> +W)								Flooding			Climate change (extreme events)
						BW		BW (+W -> -B)						Wetland biodiversity	Flooding
						BF		BF (+F -> -B)						Wetland biodiversity		Wetland conversion to agriculture
						FW	FW (+W -> +F)					4			Wetlands	Fishing, wetland agriculture
						CW		CW (+W -> -C)							Wetlands			Carbor sequestration
						BW	BW (+W -> +B)							Wildlife biodiversity	Wetland availability
73	Wahlquist	1998	Food variety and biodiversity: Econutrition	Asia Pacific Journal of Clinical Nutrition		6			9	6	2	4		Tree diversity; plant diversity, monoculture agriculture	Marine ecosystem	Plant health; food availability; human nutrition; food variety	Human Health	Temperature increase; Climate change
						CF		CF (+C -> -F)								Plant health		Temperature increase
						BF	BF (+B -> +F)							Tree diversity		Plant health
					Australia	BF	BF (+B -> +F)						2	Plant diversity		Food availability over different seasons
						BH	BH (+B -> +H)							Plant diversity		Human nutrition
						FW	FW (+W -> +F)								Marine ecosystem	Human nutrition
						FH	FH (+F -> +H)									Food variety	Human health
						BCF		CFF (-F, +C -> -F)								Food availability, monoculture agriculture		Climate change
74	Wang	1999	The characteristics of water resources and the changes of the hydrological process and environment in the arid zone of northwest China	Environmental Geology	China	3			5	2	1			Tree and vegetation diversity; wildlife diversity; forest diversity	Water resources; water quality; water availability	Crop yield; agriculture land conversion		Desertfication
						FW	FW (+W -> +F)								Water resources	Crop yield
						FW		FW(+F -> -W)							Water quality	Crop yield
						BF		BF (+F -> -B)						Tree and vegetation diversity		Agricilture land conversion
						BF		BF (+F -> -B)						Wildlife diversity		Agricilture land conversion
						BC		BC (-B -> +C)						Forest diversity				Desertfication
						CW		CW (-W -> +C)							Water availability			Desertfication
75	Zheng	2019	Realizing the values of natural capital for inclusive, sustainable development: Informing China’s new ecological development strategy	PNAS	China	6			3, 4	2	1		1	Forests; intercropping	Flooding; water retention; water efficiency	Crop production	Human Mortality	Climate change
						BHW		BHW (-B -> +W, -H)						Forests	Flooding		Human Mortality
						BW		BW((+B -> -W)						Forests	Flooding
						BW	FW (+F -> +W)								Water retention	Intercropping
						FFW	FFW (+F -> +W, +F)								Water efficiency	Crop production, intercropping
						CW	CW (+C -> +W)								Flooding			Climate change
76	Yang	2020	Life cycle assessment of pharmaceuticals: the ciprofloxacin hydrochloride case	The International Journal of Life Cycle Asssessment	China	1			1	2	5	5		Marine life	Marine ecosystem	Food chain	Human Health
						BFHW		BFHW(-W -> -B, -F -> -H						Marine life	Marine ecosystem	Food chain	Human Health
77	Chiabai	2018	The nexus between climate change, ecosystem services and human health: Towards a conceptual framework	Science of Total Enviornment		2			4, 10	6		1,2		Tree biodiversity; green biodiversity, tree and mixed vegetation	Water retention; flooding		Vector-borne diseases; human well-being; reduced cardiovascular and respiratory conditions; mental health	Extreme temperatures; climate change; reduced pollution; climate regulation
						CH		CH(+C -> -H)									Vector-borne diseases	Extreme temperatures
						BH	BH (+B -> +H)							Tree/green biodiversity			Human well-being
						BC		BC(+C -> -B)						Distirbution of tree species				Climate change
						BH
						BW	BW (+B -> +W)							Trees and mixed vegetation	Water retention
						CH		CH (-C -> +H)									Reduced cardiovascular and respiratory conditions	Reduced pollution
						BCH		BCH(+B -> -C, +H)						Tree biodiversity			Reduced cardiovascular and respiratory conditions	Reduced pollution
						BW		BW (+B -> -W)						Tree biodiversity	Flooding
						BH	BH (+B -> +H)							Green biodiversity			Mental health
						BC		BC (+B -> -C)						Trees and mixed vegetation				Climate regulation
78	Dadson	2015	Water security, global change and land–atmosphere feedbacks	Philosophical Transactions of Royal Society A	Many	3			1, 2, 3	6	3			Lake biodiviersity; biodiversity	Healthy water ecosystems; water security; surface water; water infrastructure	Food source; livestock grazing patterns	Precipitation changes; climate change; land/seas temperature; extreme events
						BW	BW (+W -> +B)							Biodiversity	Healthy water ecosystems
						CW	CW (+C -> +W)								Water security		Precipitaiton changes
						CW		CW (+C -> -W)							Water security		Precipitaiton changes (mostly in tropics)
						CW		CW (+C -> -W)							Surface water		Climate change
					India	CW		CW (+W -> -C)							Surface water		Land/seas temperature
						CW		CW(+C -> -W)							Ground water		Extreme events (drought)
						BW		BW(+W -> -B)						Lake biodiviersity	Water infrastructures (dams)
						FW	FW (+W -> +F)								Water processes	Food source
						BFW		BFW (-W -> +B, +F)						Lake biodiviersity	Water infrastructures	Food source
					Mali	WF	WF (-W -> -F)								Water infrastructure (dam)	Livestock grazing patterns
79	Kafle	2008	Land use change and human health in eastern Himalayas: An adaptive ecosystem approach	N/A	Nepal	6			7	4				Crop biodiversity; land use change; forest biodiversity	Water quality	Crop yield; hunting; wild foods; wild foods overexploitation; cooking fuel; food products	Medicines; waterborne diseaes; nutrition	Changes in precipitation and temperature; changes in fallow period; greenhouse gases
						CF		CW (+C -> -F)								Crop yield		Changes in precipitation and temperature
						FF	FF (+F -> +F)									Crop yield, crop biodiversity
						BCF		BCF (+C -> -F, -B)						Land use change		Crop yield		Changes in fallow period
						BF	BF (+B -> +F)							Forest biodiversity		Hunting
						BH	BH (+B -> +H)							Forest biodiversity			Medicines
						BF	BF (+B -> +F)							Forest biodiversity		Wild foods (mushrooms, etc.)
						BF		BF (+F -> -B)						Forest biodiversity		Wild food overexploitation
						WH	WH (-W -> -H)								Water quality		Waterborne diseases
						CF	CF (+F -> +C)									Cooking fuel		Greenhouse gases
						FH	FH (+F -> +H)									Food productoin	Nutrition
80	Thomaz	2020	Effects of tropical forest conversion on soil and aquatic systems in southwestern Brazilian Amazonia: A synthesis	Environmental Research	Brazil	3			3, 4	2				Microorganism biodiversity; soil and forest biodiversity	Water chemistry	Land conversion to agriculture		Temperature fluctuations; Dry/Wet seasons
						BC		BC (+C -> -B)						Microorganism biodiversity				Temperature fluctuations
						BF		BF (+F -> -B)						Soil and forest biodiversity		Land conversion to agriculture
						CW		CW (+C -> -W)							Water chemistry			Dry/Wet season
81	Weatherdon	2016	Observed and Projected Impacts of Climate Change on Marine Fisheries, Aquaculture, Coastal Tourism, and Human Health: An Update	Frontiers in Marine Science	Many	6				6	3		1	Marine species distribution	Ocean temperatures; Ocean ecosystem quality
						BW		BW (+W -> -B)						Marine species distribution	Ocean temperatures
						BC		BC (+C -> -B)						Marine species distribution				Increased temperatures
						BCW		BWC (+C, +W -> -B)						Marine species distribution	Ocean temperatures			Increased temperatures
						CFW		CWF (+C -> -W, -B)							Ocean ecosystem quality	Food availability		Climate change
						CH		CH (+C -> -H)									Disease transmission	Climate change
						CH		CH (+C -> -H)									Death	Extreme events (flooding)
82	Terrado	2016	Identifying regions vulnerable to habitat degradation under future irrigation scenarios	Environmental Research Letters	Many	3			3	4	3			Biodiversity, habitat quality	Water availability; Irrigated areas	Irrigation agriculture		Climate change "dry scenario"; Climate change "wet scenario"
						BF		BF (+F -> -B)						Biodiversity		Irrigation agriculture
						BFW		BFW (-W, +F -> -B)						Biodiversity	Water availability	Irrigation agriculture
						CW		CW (+C -> -W)							Irrigated areas			Climate clange "dry scenario"
						CW	CW (+C -> +W)								Irrigated areas			Climate change "wet scenario"
						BCW		BCW (+C -> -W, -B)						Habitat quality	Irrigated areas			Climate change "dry scenario"
						BCW	BCW (+C -> +W, +B)							Habitat quality	Irrigated areas			Climate change "wet scenario"
83	McElwee	2020	The impact of interventions in the global land and agri-food sectors on Nature’s Contributions to People and the UN Sustainable Development Goals (40 options)	Global Change Biology	Many	6			N/A	6			2	Agroforestry; agriculture diversification; forest biodiversity; forest restoration; wetland restoration	Water quality	Food production	Human health (no hunger)	Climate change mitigation
						FF	FF (+F -> +F)									Food production, agroforestry
						FF	FF (+F -> +F)									Food production, agriculture diversification
						BC		BC (+B -> -C)						Forest biodiversity				Climate change mitigation
						FH	FH (+F -> +H)									Food production	Human health (no hunger)
						BC		BC (+B -> -C)						Forest restoration				Climate change mitigation (carbon stocks)
						BC		BC (+B -> -C)						Wetland restoration				Climate change mitigation
						BC		BC (+B -> -C)						Biodiversity conservation				Climate change mitigation
						BW	BW (+B -> +W)							Forest restoration	Water quality
						BW	BW (+B -> +W)							Wetland restoration	Water quality
						CW		CW (-C -> +W)							Water quality			Climate change mitigation (carbon stocks)
84	Rosa-Schleich	2019	Ecological-economic trade-offs of Diversified Farming Systems – A review	Ecological Economics	Many	8			9	6	1	5		Cover crops, intercropping, agroforestry, underground biodiversity, dual-purpose crops	Water efficiency, water availability	Crop yield; livestock yield
						FF	FF (+F -> +F)									Crop yield, cover crops
						FF	FF (+F -> +F)									Crop yield, intercropping
						FF	FF (+F -> +F)									Crop yield, agroforestry
						FF	FF (+F -> +F)									Crop and livestock yield, crop and livestock diversity
						BF	BF (+B -> +F)							Pollinator diversity		Crop yield
						FW	FW (+W -> +F)								Water efficiency	Crop yield
						BF	BF (+F -> +B)							Underground biodiversity		Intercropping
						FW	FW (+F -> +W)								Water efficiency	Dual-purpose crops
						BF	BF (+F -> +B)							Above-ground biodiversity		Intercropping
